# Supplementary material for: The prevalence of canine dirofilariasis in China: a systematic review and meta-analysis
Source: Parasit Vectors. 2023 Jun 20;16:207. doi: 10.1186/s13071-023-05770-9 (PMC10283191; doi:10.1186/s13071-023-05770-9)
Supplement: Supplementary file 3 — Additional file 3: Table S2. Eligible data included in the study. [file 13071_2023_5770_MOESM3_ESM.xlsx]

## Sheet: data extraction
	Basic Information					Eligible data included in the study											Quality assessment
No.	Title	Author	Language	Year	Journal	Sampling object	Sampling location					Sampling time	Diagnostic test	Sample size	Number of positive samples	prevalence rate	whether the information was complete	whether the materials and methods were detailed	whether the sampling was random	whether the sampling time had a time span	whether the article included data analysis	whether the missing data were described	whether risk factors were assessed	Total score
							Region	Province	City/County	Latitude	Longitude
1	Detection of Dirofilaria immitis antigen and antibodies against Anaplasma phagocytophilum, Borrelia burgdorferi and Ehrlichia canis in dogs from ten provinces of China	Wang, J., Kelly, P., Zhang, J., Shi, Z., Song, C., Zheng, X., Zhang, Y., Hao, Y., Dong, H., El-Mahallawy, H. S., Xiong, W., Wang, H., Li, J., Zhang, X., Wang, C.	Eliglish	2018	Acta Parasitologica	dog	North China	Beijing	Beijing	39°N	116°E	2012.11-2014.02	SNAP® 4Dx®/IDEXX	442	0	0	1	1	1	1	1	1	0	6
							Northwestern China	Gansu	Lanzhou	36°N	103°E			58	0	0
							Southern China	Guangdong	Guangzhou	23°N	113°E			31	0	0
							Central China	Henan	Zhengzhou	34°N	113°E			44	0	0
							North China	Inner Mongolia	Huhhot	40°N	111°E			45	0	0
							East China	Jiangsu	Yangzhou	32°N	119°E			62	0	0
								Jiangsu	Taixing	32°N	120°E			103	0	0
								Jiangsu	Nanjing	32°N	118°E			70	0	0
							East China	Shanghai	Shanghai	31°N	121°E			22	0	0
							Northwestern China	Shaanxi	Yangling	34°N	108°E			37	0	0
							Northwestern China	Xinjiang	Urumchi	43°N	87°E			68	0	0
							Southwest China	Yunnan	Kunming	25°N	102°E			55	1	0.0181818
2	Prevalence of Dirofilaria immitis in dogs in Shenyang, Northeastern China	Liu, C., Yang, N., He, J., Yang, M., Sun, M.	Eliglish	2013	The Korean journal of parasitology	pet dog	Northeastern China	Liaoning	Shenyang	42°N	123°E	2009.03-2.012.03	SNAP® 4Dx®/IDEXX	528	67	0.126894	1	1	1	1	1	1	1	7
3	Prevalence of Dirofilaria immitis infection in dogs from Dandong, China	Hou, H., Shen, G., Wu, W., Gong, P., Liu, Q., You, J., Cai, Y., Li, J., Zhang, X.	Eliglish	2011	Veterinary parasitology	owned dogs and stray dogs	Northeastern China	Liaoning	Dandong	40°N	124°E	2003.05-2010.03	PCR	886	213	0.240406	1	1	1	1	1	1	1	7
4	Prevalence of Dirofilaria immitis infection in dogs in Henan province, central ChinaPrevalence of Dirofilaria immitis infection in dogs in Henan province, central China	Wang, S., Zhang, N., Zhang, Z., Wang, D., Yao, Z., Zhang, H., Ma, J., Zheng, B., Ren, H., & Liu, S.	Eliglish	2016	Parasite	domestic dogs	Central China	Henan	Anyang	36°N	114°E	2015.03-2016.02	Canine Heartworm Antigen Test Kit /IDEXX	224	40	0.178571	1	1	1	1	1	1	1	7
								Henan	Sanmenxia	34°N	111°E			235	23	0.0978723
								Henan	Zhengzhou	34°N	113°E			256	19	0.0742188
								Henan	Xinyang	35°N	113°E			242	28	0.115702
								Henan	Shangqiu	34°N	115°E			219	45	0.205479
5	Prevalence of helminthes in adult dogs in Heilongjiang Province, the People’s Republic of China	Wang, C. R., Qiu, J. H., Zhao, J. P., Xu, L. M., Yu, W. C., & Zhu, X. Q.	Eliglish	2006	Parasitology research	adult dogs	Northeastern China	Heilongjiang	\	45°N	126°E	1996.06-2004.09	Anatomical microscopy	178	2	0.011236	1	1	1	1	1	0	0	5
6	Serological investigation of vector-borne disease in dogs from rural areas of China	Wang, S., He, J., & Zhang, L	Eliglish	2012	Asian Pacific journal of tropical biomedicine	rural dogs	Southwest China	Yunnan	\	25°N	103°E	<2012	SNAP® 4Dx®/IDEXX	14	0	0	0	1	1	0	0	0	0	2
							Southern China	Hainan	\	20 °N	110°E			8	0	0
							East China	Anhui	\	31°N	117°E			4	0	0
7	Serological survey of canine dirofilariosis in Chongqing, Kunming, Nanchang, Fuzhou, Guangzhou, Shenzhen, and Nanning in Southern China	Sun, M., Zhuo, W., Guo, S., Liao, S., Shi, D., Liu, J., Cheng, Z., Liu, Y., Niu, X., Wang, S., & Yang, D.	Eliglish	2012	Veterinary parasitology	household dogs	Southwest China	Yunnan	Kunming	25°N	103°E	2010.04-2011.04	ELISA(Shenzhen Combined Biotech Co., Ltd., China )	30	2	0.0666667	1	1	1	1	1	1	1	7
							Southwest China	Chongqing	Chongqing	29°N	106°E			30	3	0.1
							East China	Jiangxi	Nanchang	28°N	115°E			30	3	0.1
							East China	Fujian	Fuzhou	26°N	119°E			50	6	0.12
							Southern China	Guangdong	Guangzhou	23°N	113°E			60	9	0.15
							Southern China	Guangdong	Shenzhen	22°N	114°E			80	15	0.1875
							Southern China	Guangxi	Nanning	22°N	108°E			30	4	0.133333
8	The occurrence of Dirofilaria immitis, Borrelia burgdorferi, Ehrlichia canis and Anaplasma phagocytophium in dogs in China	Xia, Z., Yu, D., Mao, J., Zhang, Z., & Yu, J	Eliglish	2012	Journal of helminthology	dogs	North China	Beijing	Beijing	39°N	116°E	2008.10-2009.10	SNAP® 4Dx®/IDEXX	300	1	0.00333333	1	1	1	1	1	1	1	7
							Southern China	Guangdong	Shenzhen	22°N	114°E			150	3	0.02
							East China	Shanghai	Shanghai	31°N	121°E			30	1	0.0333333
							Central China	Henan	Zhengzhou	34°N	113°E			120	2	0.0166667
9	Molecular detection of vector-borne agents in dogs from ten provinces of China	Xu, D., Zhang, J., Shi, Z., Song, C., Zheng, X., Zhang, Y., Hao, Y., Dong, H., Wei, L., El-Mahallawy, H. S., Kelly, P., Xiong, W., Wang, H., Li, J., Zhang, X., Gu, J., & Wang, C.	Eliglish	2015	Parasites & vectors	pet dogs	North China	Beijing	Beijing	39°N	116°E	2012.11-2014.02	FRET-PCRs	134	0	0	1	1	1	1	1	1	1	7
							Northwestern China	Gansu	Lanzhou	36°N	103°E			96	0	0
							Southern China	Guangdong	Guangzhou	23°N	113°E			35	0	0
							Central China	Henan	Zhengzhou	34°N	113°E			102	0	0
							North China	Inner Mongolia	Huhhot	40°N	111°E			82	0	0
							East China	Jiangsu	Yangzhou	32°N	119°E			50	0	0
								Jiangsu	Taixing	32°N	120°E			97	0	0
								Jiangsu	Nanjing	32°N	118°E			130	0	0
							East China	Shanghai	Shanghai	31°N	121°E			84	0	0
							Northwestern China	Shaanxi	Yangling	34°N	108°E			56	0	0
							Northwestern China	Xinjiang	Urumchi	43°N	87°E			86	0	0
							Southwest China	Yunnan	Kunming	25°N	102°E			162	0	0
10	Prevalence of Dirofilaria immitis Infections In Dogs and Cats In Hainan Island/Province and Three Other Coastal Cities of China Based On Antigen Testing and PCR	Wang, J., Zhu, X., Ying, Z., Han, Q., Liao, C., Wang, J., Zhao, J., Sun, J., & Lindsay, D. S.	Eliglish	2019	The Journal of parasitology	dogs	Southern China	Hainan	\	20°N	110°E	<2019	PCR	869	64	0.0736479	1	1	1	0	1	1	1	6
							Southern China	Guangdong	Shenzhen	22°N	114°E			55	0	0
							East China	Zhejiang	Hangzhou	30°N	120°E			69	1	0.0144928
							East China	Shanghai	\	31°N	121°E			45	0	0
11	Canine filarial infections in north Taiwan	Wang, L.	Eliglish	1997	Acta Tropica	stray dogs	East China	Taiwan	\	25°N	121°E	1994.01-1995.12	Necropsy	180	99	0.55	1	1	1	1	1	1	1	7
12	Prevalence and epidemiology of canine and feline heartworm infection in Taiwan	Lu, T. L., Wong, J. Y., Tan, T. L., Hung, Y. W.	Eliglish	2017	Parasites & vectors	domestic dogs, stray dogs	East China	Taiwan	\	25°N	121°E	2015.04-2015.10	SNAP® 4Dx®/IDEXX	2064	471	0.228198	1	1	1	1	1	1	1	7
13	Prevalence of canine dirofilariasis in Taiwan	Wu, C. C., Fan, P. C.	Eliglish	2003	Journal of helminthology	dogs	East China	Taiwan	\	25°N	121°E	1993-1997	Necropsy	2125	803	0.377882	1	1	1	1	1	1	1	7
14	Prevalence of Zoonotic Pathogens by Molecular Detection in Stray Dogs in Central Taiwan	Chou, CH, Yeh, TM , Lu, YP, Shih, WL, Chang, CD, Chien, CH, Liu, SS, Wu, HY, Tsai, FJ, Huang, HH, Liao, MH	Eliglish	2014	Thai Journal of Veterinary Medicine	stray dogs	East China	Taiwan	\	25°N	121°E	2009.08-2011.07	PCR	720	52	0.0722222	1	1	1	1	1	1	1	7
15	Seroepidemiologic survey of Dirofilaria immitis infection among domestic dogs in Taipei City and mountain aboriginal districts in Taiwan (1998–1999)	Fan, C. K., Su, K. E., Lin, Y. H., Liao, C. W., Du, W. Y., Chiou, H. Y.	Eliglish	2001	Veterinary parasitology	domestic dogs	East China	Taiwan	\	25°N	121°E	1998.11-1999.10	ELISA test (SnapTM canine heartworm PF, IDEXX Laboratory, USA)	664	89	0.134036	1	1	1	1	1	1	1	7
16	The comparison of spatial variation and risk factors between mosquito-borne and tick-borne diseases: Seroepidemiology of Ehrlichia canis, Anaplasma species, and Dirofilaria immitis in dogs	Yuasa, Y., Hsu, T. H., Chou, C. C., Huang, C. C., Huang, W. C., Chang, C. C.	Eliglish	2012	Comparative immunology, microbiology and infectious diseases	dogs	East China	Taiwan	\	25°N	121°E	2010	SNAP® 4Dx®/IDEXX	344	71	0.206395	1	1	1	1	1	1	1	7
17	Investigation Report on Heartworm Antigens, Lyme Disease Antibodies and Ehrlich Antibodies in Dogs in Dongguan City	Zhang, R.X., Xie, H.Y., Zeng, Q.Q., Hong, W.B.	Chinese	2010	Guangdong Animal Husbandry and Veterinary Science and Technology	Breeding dogs, Working dog and free range dogs	Southern China	Guangdong	Dongguan	23°N	114°E	2008.10-2009.05	SNAP® 3Dx®/IDEXX	210	0	0	1	1	1	1	1	1	1	7
18	Some knowledge of canine heartworm disease	Yang, F.	Chinese	2002	Sichuan Journal of Zoology	rural dogs	Southwest China	Sichuan	Jianyang	30°N	104°E	2000	Necropsy	50	40	0.8	1	1	0	0	0	1	0	3
19	Investigation on the species and infection of canine parasites in hohhot	Liu, Z.L., Yang, X.Y., Yang, L.R., Wuyun, Q.Q., Cheng, S.Y.	Chinese	2005	Contemporary animal husbandry	dogs	North China	Inner Mongolia	Huhhot	40°N	111°E	<2005	Necropsy	95	2	0.0210526	0	1	0	0	0	1	0	2
20	Investigation Report on Canine Dirofilaria immitis and Spirocera Lupi	Xie, M.Q., Wu, H.X., Zhang, J.Y., Zhang, F.Q., Wen, L.N.	Chinese	1992	Guangdong Journal of Animal and Veterinary Science	rural dogs	Southern China	Guangdong	Xingning	24°N	115°E	<1992	Necropsy	85	37	0.435294	1	1	0	0	1	1	1	5
21	Clinical investigation of Dirofilaria immitis	Dong, J.Y., Xie, W.D., Lou, H.J., Liang, C.B., Zhang, J., He, X.L.	Chinese	2004	Animal Husbandry and Veterinary Medicine	dogs	East China	Jiangsu	Nanjing	32°N	118°E	>2004	Blood smears	178	49	0.275281	0	1	1	0	0	1	0	3
22	DNA detection of Wolbachia-Canine heartworm endosymbiont	Zhu, X.J., Wnag, J.H., Liao, C.H., Xu, Y.H., Han, Q.	Chinese	2017	Chinese Journal of Veterinary Medicine	Stray dogs andpet dogs	Southern China	Hainan	Haikou	20 °N	110°E	<2017	PCR(ftsZ)	60	3	0.05	1	1	1	1	1	1	1	7
23	Survey on Infection Rate of Canine Heartworms in Woring Dogs of Sichuan Province	Ye, Q.H., Chen, T.	Chinese	2012	Journal of Gansu Sciences	Woring Dogs	Southwest China	Sichuan	Chengdu	30 °N	103°E	2004.06	ELISA(Animal Genetics)	53	11	0.207547	1	1	1	1	1	1	1	7
								Sichuan	Deyang	31 °N	104°E			16	3	0.1875
								Sichuan	Mianyang	31 °N	104°E			32	7	0.21875
								Sichuan	Yibin	28 °N	104°E			20	4	0.2
								Sichuan	Leshan	29 °N	103°E			5	1	0.2
								Sichuan	Aba	32 °N	102°E			2	0	0
24	Detection of microfilaria of Dirofilaria immitis in police dogs in Xi'an	He, H.Q.	Chinese	2005	Progress in Veterinary Medicine	police dogs	Northwestern China	Shaanxi	Xi'an	34 °N	108°E	2003	Blood smears	16	5	0.3125	1	1	1	0	1	1	1	6
25	Investigation on the infection of Dirofilaria immitis in domestic dogs in Bishan County, Chongqing	Rao, Z.X., Zhang, F.N.,Ye, H.	Chinese	1999	Sichuan Journal of Zoology	domestic dogs	Southwest China	Chongqing	Bishan	29 °N	106°E	1992-1993	Blood smears	31	19	0.612903	1	1	1	1	1	1	1	7
26	Development of immunochromatographic strip for detection of Dirofilaria immitis	He, G.Z., Tian, W.Y., Wang, P., Wang, W.J., Han, J., Jian, C.Y., An, Y.R.	Chinese	2010	Animal Husbandry and Veterinary Medicine	rural dogs	Southwest China	Guizhou	\	26 °N	106°E	<2010	immunochromatographic strip	300	15	0.05	0	0	1	0	0	0	0	1
27	Investigation report on canine dirofilariasis in Dandong area	Hou H.L.	Chinese	2006	Animal Husbandry and Veterinary Medicine	dogs	Northeastern China	Liaoning	Dandong	40°N	124°E	<2006	Blood smears	1048	237	0.226145	1	1	1	1	1	1	1	7
28	Canine ascites syndrome	Xu, S.W., Ye, X.H., Ma, J.F., Wu, Y.F., Zhang, Q.	Chinese	1995	Heilongjiang Animal Science and Veterinary Medicine	dogs	Northeastern China	Heilongjiang	\	45°N	126°E	1990.07-1994.12	Blood smears	46	1	0.0217391	1	1	1	1	1	1	1	7
29	Investigation report on prevalence of canine diseases in Haidian District of Beijing in 2007	Zhang, J., Zhang, S., Dong, F.	Chinese	2008	Contemporary Animal Husbandry	pet dogs	North China	Beijing	Beijing	39°N	116°E	2007	Blood smears	28783	6	0.000208456	0	0	0	1	1	0	0	2
30	Investigation and study on zoonosis in domestic dogs.	Chen, S., Zhang, Y.	Chinese	1996	Journal of Hengyang Medical College	domestic dogs	Central China	Hunan	Hengyang	26°N	112°E	<1996	Necropsy	106	11	0.103774	1	1	1	1	1	1	0	6
31	Investigation on common diseases of dogs from Shaoxing city	Chen, H.	Chinese	2012	Zhejiang Journal Animal Science and Veterinary Medicine	dogs	East China	Zhejiang	Shaoxing	29°N	120°E	2010.01-2011.06	Blood smears	4787	19	0.00396908	1	1	1	1	1	1	1	7
32	Investigation on parasitic helminth species of dogs and cats in Fujian province	Lin, J., Cheng, Y.	Chinese	1986	Chinese Journal of Zoonoses	dogs	East China	Fujian	\	26°N	119°E	1976-1984	Blood smears	808	1	0.00123762	1	1	1	1	0	0	0	4
33	Investigation and observation of morphology on the Dirofilaria immitis in Guangdong province	Shen, S., Shen, J.	Chinese	1984	Journal of First Military Medical University	rural dogs	Southern China	Guangdong	Wengyuan	24°N	114°E	1983.10-11	Blood smears	100	4	0.04	1	1	1	1	0	0	0	4
34	A survey of canine parasites in Guangzhou and its vicinity	Chen, A., Liu, X.	Chinese	1992	Animal Husbandry and Veterinary Medicine	experimental dogs	Southern China	Guangdong	Guangzhou	23°N	113°E	1988.07-1991.07	Blood smears	122	15	0.122951	1	1	1	1	1	0	0	5
35	Investigation on the fauna of parasites in domestic dogs in Guizhou province	Qian, DX., Du, YP., Mao, YX.,	Chinese	1996	Chinese Journal of Veterinary Science and Technology	domestic dogs	Southwest China	Guizhou	\	26 °N	106°E	1991-1994	Necropsy	273	40	0.14652	1	1	1	1	0	0	0	4
36	Investigation of helminth on dogs and cats in Guizhou province	Wang, D., Liu, X., Han, X.	Chinese	1995	Chinese Journal of Veterinary Science and Technology	rural dogs	Southwest China	Guizhou	\	26 °N	106°E	1991-1993	Necropsy	120	45	0.375	1	1	1	1	0	0	0	4
37	The investigation of canine's parasitic fauna at Yuqing county	Liu, K., Mao, Y., Yuan, Z., Gao, M., Mao, G.	Chinese	1995	Guizhou Animal Science and Veterinary Medicine	dogs	Southwest China	Guizhou	Yuqing	27 °N	107°E	1993-1994	Necropsy	15	5	0.333333	1	1	1	1	0	0	0	4
38	Investigation Report on Dog Parasitic Diseases in Weining County	Zhou, J., Liu, Z., Cheng, Z.	Chinese	2013	Contemporary animal husbandry	dogs	Southwest China	Guizhou	Weining	26 °N	104°E	2010-2013	Necropsy	20	11	0.55	1	1	1	1	0	0	0	4
39	Investigation on the parasites of domestic dogs and other livestock in Sishao Cangxi County	Sun, J.	Chinese	1987	Chinese Journal of Zoonoses	domestic dogs	Southwest China	Sichuan	Cangxi	31 °N	105°E	1983.09-1984.10	Necropsy	15	12	0.8	1	1	1	1	0	0	0	4
40	Investigation on the Parasite Species and Infection Situation of 477 Cases of Outpatient Dogs	Quan, Z., Chen. B., Zhang, B., Ma, X., Lv, C., Liang, Y.	Chinese	2016	Progress in Veterinary Medicine	dogs	Northwestern China	Shaanxi	Xi'an	34 °N	108°E	2013-2015	Gold standard chromatographic detection board(Ronghui, Shanghai)	477	1	0.00209644	1	1	1	1	1	1	1	7
41	A Preliminary Investigation on the Parasitic Infection of Domestic Dogs in Jingning District, Gansu Province	Wang, Y., Lou. Q., Zhu, D., Shi, X., Liu, Z.	Chinese	1988	Shanghai Laboratory Animal Science	domestic dogs	Northwestern China	Gansu	Jingning	35 °N	105°E	1986	Necropsy	50	0	0	1	1	1	1	0	0	0	4
42	Investigation of canine worms in beijing	Wu, Q.L., Ding, Z.X., Liu, Z.W.	Chinese	1956	Acta microbiologica Sinica	dogs	North China	Beijing	Beijing	39°N	116°E	1951	Necropsy	400	155	0.3875	1	1	1	1	0	0	0	4

## Sheet: Sheet1
10
12
226
317
26
12
21
29
103
54
42
19
53
60
24
13
62
46
24
8
25
31
38
33
1288
